# Supplementary material for: Impact of Symptomatic COVID-19 on the Oral Health of Pediatric Patients in Tbilisi City
Source: Children (Basel). 2025 May 31;12(6):725. doi: 10.3390/children12060725 (PMC12191153; doi:10.3390/children12060725)
Supplement: Supplementary file 1 [file children-12-00725-s001.zip]

Archive with 1 entries (1 files):
- children-3473374-supplementary.pdf
